# Supplementary material for: Cryogel-Immobilized Catalase as a Biocatalyst with Enhanced Stability Against Microplastics
Source: Gels. 2025 Aug 12;11(8):634. doi: 10.3390/gels11080634 (PMC12385229; doi:10.3390/gels11080634)
Supplement: Supplementary file 1 [file gels-11-00634-s001.zip]

Archive with 1 entries (1 files):
- gels-3784751-supplementary.pdf
